# Supplementary material for: Roles of plasmid-borne nod genes and chromosomal genes of Bradyrhizobium guangxiense CCBAU 53363T in peanut nodulation
Source: Front Plant Sci. 2026 Jul 20;17:1888331. doi: 10.3389/fpls.2026.1888331 (PMC13429744; doi:10.3389/fpls.2026.1888331)
Supplement: Supplementary Table 1 — Bacteria, plasmids and primers used in this study. [file Table1.xlsx]

## Sheet: Table S1
Supplementary Table S1 Bacteria, plasmids and primers used in this study.
Strains or plasmids	Genotype or relevant characteristic	Source or reference
Bradyrhizobium
B. zhanjiangense CCBAU 51778 (I-51778)	Wild-type; Tmpr	Li et al., 2019
B. guangxiense CCBAU 53363 (II-53363)	Wild-type; Tmpr	Li et al., 2015
II-53363 △nodB	nodB knockout mutant of II-53363; Tmpr	This work
II-53363 △nodB+nodB	nodB complementation mutant of II-53363 △nodB; Tmpr	This work
II-53363 △nodC	nodC knockout mutant of II-53363; Tmpr	This work
II-53363 △nodC+nodC	nodC complementation mutant of II-53363 △nodC; Tmpr	This work
H10-T	Tn5 inserted in gene encoding for alpha/beta hydrolase, Tmpr, Kmr	This work
H10-P	pJQ200SK knockout in gene encoding for alpha/beta hydrolase, Tmpr	This work
H10-P+H10	H10 complementation mutant of H10-P, Tmpr	This work
H33-T	Tn5 inserted in gene encoding for HlyD family secretion protein, Tmpr, Kmr	This work
H33-P	pJQ200SK knockout in gene encoding for HlyD family secretion protein, Tmpr	This work
H33-P+H33	H33 complementation mutant of H33-P, Tmpr	This work
H41-T	Tn5 inserted in gene encoding for LysR family transcriptional regulator, Tmpr, Kmr	This work
H41-P	pJQ200SK knockout in gene encoding for LysR family transcriptional regulator, Tmpr	This work
H41-P+H41	H41 complementation mutant of H41-P, Tmpr	This work
L82-T	Tn5 inserted in gene encoding for hypothetical protein, Tmpr, Kmr	Wu et al., 2020
L82-P	pJQ200SK knockout in gene encoding for hypothetical protein, Tmpr	Wu et al., 2020
L82-P+L82	L82 complementation mutant of L82-P, Tmpr	This work
H172-T	Tn5 inserted in gene encoding for RDD family protein, Tmpr, Kmr	This work
H172-P	pJQ200SK knockout in gene encoding for RDD family protein, Tmpr	This work
H172-P+H172	H172complementation mutant of H172-P, Tmpr	This work
L265-T	Tn5 inserted in gene encoding for acyltransferase, Tmpr, Kmr	Wu et al., 2020
L265-P	pJQ200SK knockout in gene encoding for acyltransferase, Tmpr	Wu et al., 2020
L265-P+L265	L265complementation mutant of L265-P, Tmpr	This work
L646-T	Tn5 inserted in soxA gene encoding for sulfur oxidation c-type cytochrome SoxA, Tmpr, Kmr	Wu et al., 2020
L646-P	pJQ200SK knockout in gene encoding for sulfur oxidation c-type cytochrome SoxA, Tmpr	Wu et al., 2020
L646-P+L646	L646 complementation mutant of L646-P, Tmpr	This work
E. coli
DH5α	F-, φ80dlacZΔM15, Δ(lacZYA-argF) U169, deoR, recA1, endA1, hsdR17(rk-, mk+), phoA, supE44, λ-, thi-1, gyrA96, relA1	Sambrook et al., 1989
Plasmids
pRK2013	Helper plasmid that provides plasmid transfer functions; Kmr	Figurski and Helinski, 1979
pJQ200SK	Suicide plasmid for mutagenesis of Bradyrhizobium; Genr	Quandt and Hynes, 1993
Primers for gene knockout or complementation	Sequence (5’-3’)	Relevant characteristic
53B-1F	GCTTGATATCGAATTCCTGCAGCCCGCTCTCGGCATTCTTACGA	For nodB knockout of II-53363
53B-1R	CATCGCCAACGCTTGTTA	For nodB knockout of II-53363
53B-2F	TAACAAGCGTTGGCGATGTGAGACCAGAATGAGCCTG	For nodB knockout of II-53363
53B-2R	CCGCTCTAGAACTAGTGGATCCCCCTCGTTACAAGCAAGCCAG	For nodB knockout of II-53363
53C-1F	GCTTGATATCGAATTCCTGCAGCCCAACATCCGCACATTACGC	For nodC knockout of II-53363
53C-1R	CATTCTGGTCTCAGTGAAAGTG	For nodC knockout of II-53363
53C-2F	CACTTTCACTGAGACCAGAATGTCCCTTGAAAGCCTATGC	For nodC knockout of II-53363
53C-2R	CCGCTCTAGAACTAGTGGATCCCCCGATTAGTTGCGTTGAGGTCC	For nodC knockout of II-53363
53+BF	TAACAAGCGTTGGCGATGCTGAGTTGTGAAAGAGCATCTC	For nodB complementation of II-53363△nodB
53+BR	TGTAGCGAGCAGGTCCATA	For nodB complementation of II-53363△nodB
53+B-2F	TATGGACCTGCTCGCTACATGAGACCAGAATGAGCCTG	For nodB complementation of II-53363△nodB
53+CF	CACTTTCACTGAGACCAGAATGTCCACTCCCTCAACTTCACT	For nodC complementation of II-53363△nodC
53+CR	CCCTTGCCTTACGACTTGT	For nodC complementation of II-53363△nodC
53+C-2F	ACAAGTCGTAAGGCAAGGGTCCCTTGAAAGCCTATGC	For nodC complementation of II-53363△nodC
H10SF	GCCTCCTCGTTGTGCTAAT	For H10 knockout of II-53363
H10SR	TTGCTCTCGCAGGTTTCT	For H10 knockout of II-53363
H10NF	TTTGGCAAGGACGATAGAC	For H10 knockout of II-53363
H10SR	TTGCTCTCGCAGGTTTCT	For H10 knockout of II-53363
H10F	AAAGCCGTCATCGGGATA	For H10 complementation of H10-P
H10R	GGTGTCTCCCTAAACCAGAA	For H10 complementation of H10-P
H33SF	CATTGCCGAGGAAGTTCG	For H33 knockout of II-53363
H33SR	GCGGATTGAAGGTCCATT	For H33 knockout of II-53363
H33NF	GCTGTGTCTCCTTGTAGTTGG	For H33 knockout of II-53363
H33NR	TTATTCGCCGTCATCGTC	For H33 knockout of II-53363
H33F	TGTAGAGCAGGATGACGAT	For H33complementation of H33-P
H33R	GGCTCATTGTCCCTCAGTA	For H33 complementation of H33-P
H41SF	GCTTCGCCCTTCATCATC	For H41 knockout of II-53363
H41SR	CCCAATCCTCCTTGCTGA	For H41 knockout of II-53363
H41NF	GGGTTACTTCATAGGTCGGGT	For H41 knockout of II-53363
H41SR	CCCAATCCTCCTTGCTGA	For H41 knockout of II-53363
H41F	GAGGTTTCCTGGCTTGAA	For H41 complementation of H41-P
H41R	GATTGAGCGAGAGCACCA	For H41 complementation of H41-P
H172SF	AAGTGGGACCTCAATCCTG	For H172 knockout of II-53363
H172SR	TGCGAGCAATCAAGAAGG	For H172 knockout of II-53363
H172NF	CCGAACAATGCGATGAAG	For H172 knockout of II-53363
H172SR	TGCGAGCAATCAAGAAGG	For H172 knockout of II-53363
H172F	TCCAGTAGCCGAGATAGACG	For H172 complementation of H172-P
H172R	ATCCTTTCACCAGCCACG	For H172 complementation of H172-P
L82F	TACGCCAACCTCGTGACT	For L82 complementation of L82-P
F82R	ACAGCGTCCACTTCACGA	For L82 complementation of L82-P
L265F	CAGACGATACCCTTCGCT	For L265 complementation of L265-P
L265R	GCAGAGCCTGGTCAAGAA	For L265 complementation of L265-P
L646F	CGGAACTGAAGGACCTCA	For L646 complementation of L646-P
F646R	CGACCAGCGTCTTCAGAT	For L646 complementation of L646-P
PM	TCATCTAATGCTAAGGCTGC	Liu et al., 2018b

## Sheet: Table S2
Supplementary Table S2 Characteristics of seven mutated genes of II-53363.
Gene	Length (bp)	Nucleotide location*	Annotation	Protein accession No.	Strain (protein accession No., identity percentage % **)
H10	962	2847415-2848377	Alpha/beta hydrolase (lipase/esterase)	WP_128925385.1	Bradyrhizobium sp. TSA1 (WP_100175728.1, 94.2)
					Bradyrhizobium sp. DOA1 (WP_061848321.1, 94.2)
					B. yuanmingense CCBAU 25021 (WP_036022814.1, 92.9)
					Bradyrhizobium sp. SUTN9-2 (WP_109143954.1, 92.2)
					Bradyrhizobium sp. DOA9 (WP_025035941.1, 92.2)
H33	1134	6765817-6766950	HlyD family secretion protein	WP_128928708.1	Bradyrhizobium sp. BK707 (WP_130363975.1, 94.5)
					B. sacchari BR 10556 (WP_080133835, 93.6)
					Bradyrhizobium sp. S23321 (WP_014438786.1, 91.6)
					Bradyrhizobium sp. WSM1417 (WP_027514777.1, 90.7)
					B. rigense CTAW71 (WP_148777215.1, 90.7)
H41	911	7083768-7084679	LysR family transcriptional regulator	WP_128928983.1	B. huanghuaihaiense CGMCC 1.10948 (WP_145831248.1, 94.1)
					Bradyrhizobium sp. BK707 (WP_130362843.1, 93.7)
					B. yuanmingense CCBAU 05623 (WP_036040619.1, 92.3)
					Bradyrhizobium sp. SUTN9-2 (WP_109141809.1, 91.2)
					Bradyrhizobium sp. DOA9 (WP_025032806.1, 90.4)
L82	291	3202229-3202519	Hypothetical protein	WP_128925684.1	Bradyrhizobium sp. CNPSo 3426 (WP_135165820.1, 86.6)
					B. japonicum 22 (WP_028136403.1, 83.0)
					B. amphicarpaeae 39S 1MB (WP_094890282.1, 81.8)
					Bradyrhizobium sp. UNPF46 (WP_142251673.1, 77.9)
H172	542	3691984-3692526	RDD family protein	WP_128926090.1	B. huanghuaihaiense CGMCC 1.10948 (WP_018644616.1, 97.2)
					B. japonicum 22 (WP_155253435.1, 96.0)
					B. nanningense CCBAU 53390 (WP_164936403.1, 94.8)
					Bradyrhizobium sp. AT1 (WP_063194859.1, 94.2)
					Bradyrhizobium sp. DOA9 (WP_152033457.1, 94.2)
L265	1113	6596748-6597860	Acyltransferase	WP_128928564.1	Bradyrhizobium sp. UNPF46 (TQF42588.1, 35.1)
					B. diazoefficiens NK6 (WP_060911604.1, 33.5)
L646	867	6426284-6427150	Sulfur oxidation c-type cytochrome SoxA	WP_164938020.1	Bradyrhizobium geno sp. SA-4 (WP_027563200.1, 95.4)
					B. arachidis LMG 26795 (WP_092212029.1, 94.6)
					Bradyrhizobium sp. CNPSo 3448 (WP_135176120.1, 94.3)
					B. betae Opo-243 (WP_129273951.1, 93.9)
* CDS region in nucleotide of II-53363 genome (NZ_CP022219.1);
** Identity percentages were based on the phylogenetic analysis by using ML of Mega 5.05.

## Sheet: Table S3
Supplementary Table S3 Generation time and EPS yield of I-51778, II-53363 and gene knockout mutants of II-53363 (gene number-P) in free-living conditions.
	Generation time (h)	EPS yield (μg/ml)
I-51778	6.78 ± 0.43d	31.16 ± 0.45b
II-53363	19.43 ± 0.62a	27.37 ± 0.58c
H10-P	12.19 ± 0.23c	32.21 ± 1.15b
H33-P	12.87 ± 1.96c	34.98 ± 0.30ab
H41-P	13.02 ± 1.10c	30.03 ± 1.73b
L82-P	14.47 ± 0.82bc	34.76 ± 1.08ab
H172-P	18.11 ± 1.92a	39.21 ± 2.83a
L265-P	17.60 ± 0.40ab	33.04 ± 2.61ab
L646-P	20.28 ± 0.23a	31.48 ± 1.36b
Note: Data are mean ± SD, different letters indicated significant difference (Duncan's multiple range test, n = 9, p < 0.05).

## Sheet: Table S4
Supplementary Table S4 II-53363 nod genes, Tn5 transposon-inserted genes and their similarity percentages with homologous genes of Type I and Type II bradyrhizobia..
II-53363				Type I strains						Type II strains
Genes	Gene name	Location		I-21365	I-51753	I-51765	I-51778	I-53421		II-51649	II-51658	II-51670	II-53338	II-53340	II-53351
nod genes	nodD1	P-681771-682708		50.6	52.9	51.1	51.4	52.4		P-100.0	P-100.0	P-100.0	P-100.0	P-100.0	P-100.0
	nodA	P-683396-684024		51.2	50.5	50.8	53.3	49.5		P-100.0	P-100.0	P-100.0	P-100.0	P-100.0	P-100.0
	nodB	P-684025-684680		40.6	39.4	41.6	42.4	41.9		P-100.0	P-100.0	P-100.0	P-100.0	P-100.0	P-100.0
	nodC	P-684693-685997		57.2	57.6	56.9	59.3	56.8		P-100.0	P-100.0	P-100.0	P-100.0	P-100.0	P-100.0
	nodU	P-686723-688387		55.9	55.8	57.7	55.7	57		P-100.0	P-100.0	P-100.0	P-100.0	P-100.0	P-100.0
	nodI	P-688443-689353		61	60.9	57.4	59.5	61.2		P-100.0	P-100.0	P-100.0	P-100.0	P-100.0	P-100.0
	nodJ	P-689354-690138		53.1	53.7	52.1	51.2	53.8		P-100.0	P-100.0	P-100.0	P-100.0	P-100.0	P-100.0
	nolO	P-690674-692265		55.6	56.7	55.9	54.8	56.3		P-100.0	P-100.0	P-100.0	P-100.0	P-100.0	P-100.0
	nodZ	P-692501-693452		51.3	51.6	51.3	52	51.7		P-100.0	P-100.0	P-100.0	P-100.0	P-100.0	P-100.0
Tn5 transposon-inserted genes	H10	C-2847415-2848377		68.5	72.9	87.2	88.4	69.9		C-82.5	C-82.5	-	C-79.7	C-81	C-90.5
	H33	C-6765817-6766950		77.2	77.3	87.9	-	77.6		C-84.9	C-84.9	C-88.3	C-89.1	C-83.5	C-88
	H41	C-7083768-7084679		-	-	89.3	80	-		-	-	-	-	-	-
	L82	C-3202229-3202519		-	-	-	83	-		C-77.1	C-77.1	C-79.8	C-79.2	C-79.3	C-91.4
	H172	C-3691984-3692526		76.2	72.5	90.2	88.6	71.8		C-88.3	C-88.3	C-88.3	C-89	C-87.9	C-93.2
	L265	C-6596748-6597860		-	-	-	-	-		-	-	-	-	-	-
	L646	C-6426284-6427150		80.6	78.1	90.9	92.2	79.2		C-91.3	C-91.3	C-90.0	C-90.4	C-91.7	C-94.4
Housekeeping genes	atpD	C-7058838-7060263		89.9	90.6	96.1	91	90		C-96.6	C-96.6	C-96.3	C-96.1	C-96.6	C-96.2
	recA	C-4368738-4369812		92.4	95.2	94.7	91.9	91.1		C-94.3	C-94.3	C-94.6	C-93.6	C-94.0	C-94.4
16S rDNA		C-6785276-6786190		72.2	72.2	87.7	89.7	73.9		C-86.8	C-86.8	C-82.7	C-85.9	C-87.6	C-86.7
"C": chromosome; "P": plasmid.
